# Supplementary material for: Butein Ameliorates Oxidative Stress in H9c2 Cardiomyoblasts through Activation of the NRF2 Signaling Pathway
Source: Antioxidants (Basel). 2022 Jul 23;11(8):1430. doi: 10.3390/antiox11081430 (PMC9331242; doi:10.3390/antiox11081430)
Supplement: Supplementary file 1 [file antioxidants-11-01430-s001.zip]

Archive with 1 entries (1 files):
- antioxidants-1834894-supplementary.pdf
